# Supplementary material for: Systematic Characterization of Antioxidant Shielding Capacity Against Oxidative Stress of Aerial Part Extracts of Anacardium occidentale
Source: Antioxidants (Basel). 2025 Jul 30;14(8):935. doi: 10.3390/antiox14080935 (PMC12382801; doi:10.3390/antiox14080935)
Supplement: Supplementary file 1 [file antioxidants-14-00935-s001.zip]

Archive with 3 entries (3 files):
- Supp Figure S1.pdf
- Supp Figure S2.pdf
- Suppl Figure S3.pdf
